# Supplementary material for: Cross-tissue patterns of DNA hypomethylation reveal genetically distinct histories of cell development
Source: BMC Genomics. 2023 Oct 19;24:623. doi: 10.1186/s12864-023-09622-9 (PMC10588161; doi:10.1186/s12864-023-09622-9)
Supplement: Supplementary file 12 — Additional file 12: Table S1. Table of coverage values for WGBS datasets per cell type. [file 12864_2023_9622_MOESM12_ESM.xlsx]

## Sheet: Sheet1
Table S1. Table of coverage values for WGBS datasets per cell type.
Cell type	Coverage	Download link
H1 ESC	25.933	http://smithdata.usc.edu/methbase/data/Lister-ESC-2009/Human_H1ESC/tracks_hg19/Human_H1ESC.hmr.bb
Fetal heart	37.134	http://smithdata.usc.edu/methbase/data/Roadmap-Human-2015/Human_Fetal-Heart/tracks_hg19/Human_Fetal-Heart.hmr.bb
Fetal spinal cord	33.623	http://smithdata.usc.edu/methbase/data/Roadmap-Human-2015/Human_Fetal-Spinal-Cord/tracks_hg19/Human_Fetal-Spinal-Cord.hmr.bb
Adrenal	71.558	http://smithdata.usc.edu/methbase/data/Roadmap-Human-2015/Human_Adrenal-gland/tracks_hg19/Human_Adrenal-gland.hmr.bb
Liver	49.478	http://smithdata.usc.edu/methbase/data/Roadmap-Human-2015/Human_Liver/tracks_hg19/Human_Liver.hmr.bb
HSPC	37.562	http://smithdata.usc.edu/methbase/data/Roadmap-Human-2015/Human_HSC/tracks_hg19/Human_HSC.hmr.bb
Macrophage	36.13	http://smithdata.usc.edu/methbase/data/Roadmap-Human-2015/Human_Macrophage/tracks_hg19/Human_Macrophage.hmr.bb
Neutrophil	11.602	http://smithdata.usc.edu/methbase/data/Hodges-Human-2011/Human_BCell/tracks_hg19/Human_Neut.hmr.bb
B cell	11.855	http://smithdata.usc.edu/methbase/data/Hodges-Human-2011/Human_BCell/tracks_hg19/Human_BCell.hmr.bb
T cell	34.106	http://smithdata.usc.edu/methbase/data/Roadmap-Human-2015/Human_Tcell/tracks_hg19/Human_Tcell.hmr.bb
