# Supplementary material for: Cross-tissue patterns of DNA hypomethylation reveal genetically distinct histories of cell development
Source: BMC Genomics. 2023 Oct 19;24:623. doi: 10.1186/s12864-023-09622-9 (PMC10588161; doi:10.1186/s12864-023-09622-9)
Supplement: Supplementary file 13 — Additional file 13: Table S2. Number of HMRs after preliminary filters. [file 12864_2023_9622_MOESM13_ESM.xlsx]

## Sheet: Sheet1
Table S2. Number of HMRs after preliminary filters.
	# HMRs	# HMRs	# HMRs
	Total Raw	Post-50 bp filter	Post-50 bp filter
			Post RefSeq TSS/Exon filter
H1 ESC	36359	35965	18235
Fetal Spinal	65130	65105	44390
Fetal Heart	64186	64122	43473
Adrenal gland	56655	56549	36610
Liver	58652	58559	38132
HSPC	67223	67069	46056
Macrophage	77058	76898	54331
Neutrophil	72120	71731	49103
T cell	51640	51539	32366
B cell	54998	54792	34070
Table of HMRs after primary filters. Raw "*.hmr.bb" downloaded files were converted to BED using the Kentutils program, BigBedToBed. The table displays counts for the original BED file; the number of HMRs after filtering out HMRs under 50 bp; and the number of HMRs after filtering out HMRs under 50 bp and against RefSeq TSSs and exons.
