# Supplementary material for: Cross-tissue patterns of DNA hypomethylation reveal genetically distinct histories of cell development
Source: BMC Genomics. 2023 Oct 19;24:623. doi: 10.1186/s12864-023-09622-9 (PMC10588161; doi:10.1186/s12864-023-09622-9)
Supplement: Supplementary file 14 — Additional file 14: Table S3. Inter-HMR lengths by cell type. [file 12864_2023_9622_MOESM14_ESM.xls]

## Sheet: Sheet1
Table S3. Inter-HMR lengths by cell type.
Quantile	H1 ESC	Fetal Spinal	Fetal Heart	Adrenal	Liver	HSPC	Macrophage	Neutrophil	T cell	B cell
0.1	227	881	761	673	633	652	535.9	523	715	436.3
0.2	1283	1770	1626	1678	1508	1469	1152.8	1190	1789	1259
0.3	2953.8	2960	2787	2969	2716.8	2618	2025.7	2123	3329.4	2410
0.4	5626.6	4574	4329	4777	4441.4	4222.4	3284	3472	5214	4030
0.45	7102.65	5485	5309	5990	5540	5205	4078.55	4298	6397.3	4998
0.5	8921	6555	6361	7311	6846	6330	5001	5265	7728	6142
0.55	11013.1	7805	7689	8799.3	8461	7668.15	6080.45	6409.95	9361	7474
0.6	13299.8	9237	9183	10524	10148.2	9208	7375	7824.4	11244.8	9112.8
0.7	18970	13267	13231	15105.6	14803	13361	10919	11583	15820.8	13573.1
0.8	26779	19213	19414	21739.2	21582	19384	16430.2	17323	22468.6	19841.2
0.9	37041.2	29618	29903	32016.2	31880.6	29702	26317.3	27366	32882.2	30592.7
The table shows the distance between HMRs per cell type. Values represent the inter-HMR distances at different quantiles. The values have also been calculated at the .45 and .55 quantile values for more specificity around the med ian. Max values were limited to a maximum of 50kbp.
