# Supplementary material for: Cross-tissue patterns of DNA hypomethylation reveal genetically distinct histories of cell development
Source: BMC Genomics. 2023 Oct 19;24:623. doi: 10.1186/s12864-023-09622-9 (PMC10588161; doi:10.1186/s12864-023-09622-9)
Supplement: Supplementary file 15 — Additional file 15: S4 Table. Clustering group region counts by clustering distance (bp). [file 12864_2023_9622_MOESM15_ESM.xls]

## Sheet: Sheet1
S4 Table. Clustering group region counts by clustering distance (bp).
Linking Distance	Unclustered	Clusterered
6000	17185	5974
11000	12441	9044
12500	11668	9717
Table of B cell clustered and unclustered HMR counts for linking distances in basepairs include 6kb (used for our analyses); 11kb (approximate mean inter-HMR length); and 12.5kb (distance commonly used in super-enhancer definitions applied to histone modification ChIP-seq datasets).
