# Supplementary material for: Cross-tissue patterns of DNA hypomethylation reveal genetically distinct histories of cell development
Source: BMC Genomics. 2023 Oct 19;24:623. doi: 10.1186/s12864-023-09622-9 (PMC10588161; doi:10.1186/s12864-023-09622-9)
Supplement: Supplementary file 16 — Additional file 16: Table S5. List of 79 summary statistic files used for S-LDSC analyses. [file 12864_2023_9622_MOESM16_ESM.xlsx]

## Sheet: Sheet1
Table S5. List of 79 summary statistic files used for S-LDSC analyses.
Traits:
Albumin
ALP
ALT
Angina_byDoctor
Apolipoprotein_B
AST
blood_EOSINOPHIL_COUNT
blood_PLATELET_COUNT
blood_RBC_DISTRIB_WIDTH
blood_RED_COUNT
blood_WHITE_COUNT
bmd_HEEL_TSCOREz
body_BALDING1
body_BMIz
body_HEIGHTz
body_WHRadjBMIz
bp_SYSTOLICadjMEDz
Cadiomyopathy_andOther
CardiacArrythm
Cholesterol
Coffee_type
Congen_Heart_andGreatArteries
cov_EDU_YEARS
cov_SMOKING_STATUS
disease_AID_SURE
disease_ALLERGY_ECZEMA_DIAGNOSED
disease_DERMATOLOGY
disease_HI_CHOL_SELF_REP
disease_HYPOTHYROIDISM_SELF_REP
disease_RESPIRATORY_ENT
Diseases_of_liver
disease_T2D
ECG_load
ECG_phaseTime
ECG
Haematocrit_percentage
HeartAttack_byDoctor
HighBloodPressure_byDoctor
I25_chronicIHD
I9_Cardiomyopathy
I9_IHD_wideDefinition
ICD10_I42_Cardiomyopathy
ICD10_I48_atrialFibrillationAndFlutter
IGF1
Liver_chirrosis
lung_FEV1FVCzSMOKE
lung_FVCzSMOKE
Lymphocyte_count
LymphoidLeukemia
mental_NEUROTICISM
Myocardial_infarction
Neutrophil_count
other_MORNINGPERSON
PASS_AgeFirstBirth
PASS_Anorexia
PASS_Autism
PASS_BMI1
PASS_Coronary_Artery_Disease
PASS_Crohns_Disease
PASS_DS
PASS_Ever_Smoked
PASS_HDL
PASS_Height1
PASS_LDL
PASS_NumberChildrenEverBorn
PASS_Rheumatoid_Arthritis
PASS_Schizophrenia
PASS_Type_2_Diabetes
PASS_Ulcerative_Colitis
PASS_Years_of_Education2
pigment_HAIR
pigment_SKIN
pigment_SUNBURN
pigment_TANNING
Primary_lymphoid_neoplasms
repro_MENARCHE_AGE
repro_MENOPAUSE_AGE
RheumatoidFactor
Triglycerides
Table of trait names used in S-LDSC. Files were sourced from the Alkes Price lab website or Neale lab LDSC summary statistics browser.
