# Supplementary material for: Cross-tissue patterns of DNA hypomethylation reveal genetically distinct histories of cell development
Source: BMC Genomics. 2023 Oct 19;24:623. doi: 10.1186/s12864-023-09622-9 (PMC10588161; doi:10.1186/s12864-023-09622-9)
Supplement: Supplementary file 17 — Additional file 17: Table S6. Program and package versions. [file 12864_2023_9622_MOESM17_ESM.xls]

## Sheet: Sheet1
Table S6. Program and package versions.
Program	Version
ACCRE
R
R.version	4.1.2
ggplot2	3.3.6
tidyr	3.2.1
tibble	1.3.0
readr	2.1.2
purrr	1.0.1
DESeq2	1.26.0 (R 3.6)
dplyr	1.1.1
eulerr	6.1.1
stringr	1.5.0
forcats	0.5.1
cluster	2.1.2
pheatmap	1.0.12
RColorBrewer	1.1_2
tidyverse	1.3.1
plotgardener	1.0.17
TxDb.Hsapiens.UCSC.hg19.knownGene_3.2.2	3.2.2
stringr	1.5.0
GenomicRanges	1.46.1
networkD3	3.0.4
ggrepel	0.9.1
Python	3.6.15
r-eulerr	6.1.1
r-dendextend	1.15.2		t
Other
HOMER	4.1
GREAT	4.0.4
Bedtools	2.25.0
Table of programs and packages used in R, python, and bash.
